# Supplementary material for: Herpesvirus surveillance and discovery in zoo-housed ruminants
Source: PLoS One. 2021 Jan 28;16(1):e0246162. doi: 10.1371/journal.pone.0246162 (PMC7842878; doi:10.1371/journal.pone.0246162)
Supplement: S1 Table — (XLSX) [file pone.0246162.s001.xlsx]

## Sheet: S1 Table
S1 Table. Sample summary of positive herpesviral PCR and Sanger sequencing results.
Animal ID	Common name*	sample date	MCF	PCR negative tissues	PCR positive tissues	DPOL Genotypes (Partial DNA Polymerase gene)**
1	Ellipsen waterbuck	2006-06-06	0	oral/pharyngeal swab	buffy coat, nasal swab	10
2	Ellipsen waterbuck	2006-06-06	0	oral/pharyngeal swab, nasal swab	buffy coat	10
3	Alpine ibex	2006-06-15	0	buffy coat	nasal swab	7
4	Alpine ibex	2006-06-15	0	buffy coat	nasal swab	7
5	Alpine ibex	2006-06-15	0	buffy coat	nasal swab	7
6	Alpine ibex	2006-06-15	0		buffy coat, nasal swab	7
7	Alpine ibex	2006-06-15	0		buffy coat, nasal swab	7
8	Indian hog deer	2006-06-19	0	nasal swab	buffy coat	24
9	Jimela topi	2006-06-29	0	buffy coat, oral/pharyngeal swab	nasal swab	15
10	Alpine ibex	2006-06-15	0	buffy coat	nasal swab	7
12	Pere David's deer	2006-08-30	0		buffy coat, oral/pharyngeal swab, nasal swab	4
14	Indian sambar	2006-11-15	0	buffy coat, oral/pharyngeal swab	nasal swab	14
15	Red-flanked duiker	2006-11-09	0	buffy coat	oral/pharyngeal swab, nasal swab	12
17	Kenya impala	2006-11-27	0	oral/pharyngeal swab, nasal swab	buffy coat	26
18	Indian sambar	2006-11-29	0	oral/pharyngeal swab	buffy coat, nasal swab	4, 14
20	Indian sambar	2006-11-28	0	buffy coat, oral/pharyngeal swab	nasal swab	14
21	Ellipsen waterbuck	2006-12-05	0	oral/pharyngeal swab	nasal swab, buffy coat	35
22	Ellipsen waterbuck	2006-12-05	0		buffy coat, oral/pharyngeal swab, nasal swab	10
23	East Caucasian tur	2007-01-13	0		buffy coat, nasal swab	3
26	Jimela topi	11/14/2006 & 1/23/2007	0	buffy coat, oral/pharyngeal swab, nasal tissue, retro ph ln, spleen, tonsil	nasal swab	15
27	South African springbok	2007-01-25	0	oral/pharyngeal swab, nasal swab	buffy coat	23
28	Indian sambar	2007-01-29	0	oral/pharyngeal swab	buffy coat, nasal swab	14
29	Nile lechwe	2007-02-26	0	oral/pharyngeal swab, nasal swab	buffy coat	22
31	Nile lechwe	2007-02-26	0	oral/pharyngeal swab, nasal swab	buffy coat	22
32	Angolan roan antelope	2007-04-02	0		buffy coat, oral/pharyngeal swab, nasal swab	7
34	Cavendish's dik dik	2007-04-02	0		buffy coat, oral/pharyngeal swab, nasal swab	39
36	Gemsbok	2007-04-25	0		buffy coat, oral/pharyngeal swab, nasal swab	31
37	East African eland	2007-04-10	0	buffy coat	oral/pharyngeal swab, nasal swab	7
38	Domestic cattle	2007-04-23	0	nasal swab, nasal tissue, oral/pharyngeal swab, retro ph ln, spleen, tonsil	buffy coat	10
40	Ellipsen waterbuck	2007-04-24	0		buffy coat, oral/pharyngeal swab, nasal swab	10
41	Desert bighorn sheep	2007-06-19	0	nasal tissue, retro ph ln, spleen, tonsil	buffy coat, oral/pharyngeal swab, nasal swab	16
43	Desert bighorn sheep	2007-05-02	0	buffy coat	oral/pharyngeal swab, nasal swab	16
44	Cavendish's dik dik	2007-04-17	0		oral/pharyngeal swab, nasal swab	39
45	Ellipsen waterbuck	2007-04-24	0	oral/pharyngeal swab	buffy coat, nasal swab	34
46	Indian axis deer	2007-05-03	0	buffy coat, nasal tissue, retro ph ln, spleen, tonsil	nasal swab, oral/pharyngeal swab	22
48	Nile lechwe	2007-05-01	0		buffy coat, oral/pharyngeal swab, nasal swab	31
49	Gemsbok	2007-04-30	0	buffy coat, oral/pharyngeal swab	nasal swab	31
53	South African greater kudu	2007-04-30	0		nasal swab	23
54	Southern gerenuk	2007-05-04	0	buffy coat, nasal swab	oral/pharyngeal swab	3
56	Eastern giant eland	2007-05-08	0	nasal tissue, retro ph ln, spleen, tonsil	buffy coat, oral/pharyngeal swab, nasal swab	19
58	Zambian sable antelope	2007-06-07	0	buffy coat	nasal swab	6
59	Javan rusa	2007-06-07	0	buffy coat	oral/pharyngeal swab, nasal swab	10
60	Javan rusa	2007-06-25	0	oral/pharyngeal swab, nasal swab	buffy coat	4
61	Javan rusa	2007-06-19	0	buffy coat, nasal swab	oral/pharyngeal swab	4
62	Javan rusa	2007-06-14	0	oral/pharyngeal swab	buffy coat, nasal swab	4
63	Javan rusa	2007-06-25	0	oral/pharyngeal swab, nasal swab	buffy coat	4
64	Vaal rhebok	2007-07-25	0		buffy coat, oral/pharyngeal swab, nasal swab	43
65	South African springbok	2007-08-14	0		nasal swab	23
66	South African springbok	2007-08-14	0		nasal swab	23
67	Ellipsen waterbuck	2007-08-28	0	oral/pharyngeal swab, nasal swab	buffy coat	10
68	Vaal rhebok	2007-09-07	0		nasal swab, buffy coat	13
70	Cape blue duiker	2007-04-12	0	retro ph ln, tonsil	nasal tissue, spleen	41
72	Red-flanked duiker	2007-09-21	0	fetal nasal tissue, fetal retro ph ln, fetal spleen, fetal tonsil, placenta, retro ph ln, spleen	nasal tissue, tonsil	12
73	Malayan sambar	2007-09-14	0	retro ph ln, spleen, tonsil	nasal tissue	4
74	Arabian oryx	2007-05-29	0	retro ph ln, spleen, tonsil	nasal tissue	27
76	Javan rusa	2007-07-10	0	oral/pharyngeal swab, nasal swab	buffy coat, nasal tissue, retro ph ln, spleen, tonsil	25
77	Nubian ibex	2007-06-15	0	nasal tissue, retro ph ln	tonsil	28
78	Barasingha	2007-06-25	0	buffy coat, oral/pharyngeal swab, retro ph ln, spleen, tonsil	nasal tissue	23
80	Domestic cattle	2007-07-16	0	fetal nasal tissue, fetal retro ph ln, fetal spleen, fetal tonsil, placenta, retro ph ln, tonsil	nasal tissue, spleen	32
81	Javan rusa	2007-07-23	0	oral/pharyngeal swab, nasal swab	buffy coat, nasal tissue, retro ph ln, spleen, tonsil	17
82	Domestic goat	2007-08-15	0	retro ph ln, tonsil	nasal tissue, spleen	38
83	Kenya impala	2007-07-29	0	buffy coat, oral/pharyngeal swab, nasal swab, tonsil	nasal tissue, retro ph ln, spleen	26
84	Jimela topi	2007-09-03	0	nasal tissue	retro ph ln, spleen, tonsil	20
85	West Caucasian tur	10/12/2006 & 9/10/2007	0	buffy coat, oral/pharyngeal swab, nasal swab, nasal tissue, retro ph ln, spleen	tonsil	3
86	Mandarin sika	10/24/2006 & 09/15/2007	0	buffy coat, oral/pharyngeal swab	nasal swab, nasal tissue, retro ph ln, spleen, tonsil	4
87	Kenya impala	2006-11-03	0	nasal tissue, tonsil	retro ph ln, spleen	26
88	Nile lechwe	2006-11-08	0	oral/pharyngeal swab, nasal tissue, tonsil	retro ph ln, spleen	22
89	East African sitatunga	2006-11-24	0	nasal tissue, retro ph ln, tonsil	spleen	23
90	Javan rusa	2006-11-29	0	nasal tissue, retro ph ln, spleen	tonsil	25
91	Scimitar-horned oryx	2006-12-14	0		nasal tissue, retro ph ln, spleen, tonsil	10
92	East African sitatunga	2006-12-17	0		nasal tissue, retro ph ln, spleen, tonsil	23
94	South African greater kudu	2006-12-02	0	buffy coat, oral/pharyngeal swab, nasal swab, retro ph ln, spleen	nasal tissue, tonsil	23
95	South African springbok	2006-12-10	0		nasal tissue, retro ph ln, spleen, tonsil	23
96	Javan rusa	2006-12-15	0	nasal tissue, retro ph ln, spleen	tonsil	25
97	Persian goitered gazelle	2006-12-12	0	nasal tissue, spleen	retro ph ln tonsil	29
99	South African springbok	2006-12-21	0	spleen	nasal tissue, retro ph ln, tonsil	23
100	Cape blue duiker	2008-03-21	1	brain, lung	retro ph ln	1
101	West Caucasian tur	2007-09-10	0		nasal swab	3
102	Alpine ibex	2006-06-15	0		buffy coat	7
103	Javan rusa	2007-06-14	0		buffy coat	4
104	Javan rusa	2003-07-08	0		nasal tissue	4
105	Indochinese sika	2007-04-02	0		buffy coat	4
106	Indochinese sika	10/24/2006 & 04/02/2007	0	buffy coat, oral/pharyngeal swab, nasal tissue, spleen	buffy coat, nasal swab, retro ph ln, tonsil	4
108	East Caucasian tur	2002-06-12	0		retro ph ln	3
109	Mandarin sika	2005-12-23	0	lung	retro ph ln	4
111	Eastern yellow-backed duiker	2003-07-05	1		brain	6
112	Domestic goat	2002-11-23	1		lung	44
113	Eastern bongo	2005-05-25	1		nasal tissue	3
114	Vaal rhebok	2007-03-04	0	fetal nasal tissue, fetal spleen, fetal tonsil	fetal retro ph ln, nasal tissue, retro ph ln, spleen, tonsil	13
115	White-lipped deer	2007-08-23	0	oral/pharyngeal swab, nasal swab	buffy coat	4
116	Cape blue duiker	2008-04-06	1	oral/pharyngeal swab, liver, lung, spleen	oral mucosa, nasal tissue, retro ph ln, tonsil	1, 2
117	Indian sambar	11/2/2006 & 06/07/2007	0	buffy coat	oral/pharyngeal swab, nasal swab	4, 10
118	Sudan red-fronted gazelle	2007-06-25	0	buffy coat, oral/pharyngeal swab, nasal tissue, retro ph ln, spleen, tonsil	nasal swab	4, 33
119	Eastern yellow-backed duiker	1995-07-19	1		retro ph ln	4, 9
120	Red-flanked duiker	2008-03-27	1	buffy coat, liver, lung, tongue, tonsil	nasal swab, nasal tissue, retro ph ln	11
121	Cape blue duiker	2008-03-21	1	brain	retro ph ln, tongue	11
122	Eastern bongo	2005-05-02	1	spleen, tonsil	brain, heart, liver	3
123	Eastern bongo	2005-04-10	1	liver	lung	3
124	Slender-horned gazelle	2007-01-26	1		buffy coat, nasal swab, nasal tissue, oral/pharyngeal swab, retro ph ln, spleen, tonsil	15
130	Red-flanked duiker	2002-05-15	0		lung	12
131	Zambian sable antelope	2007-06-15	0	buffy coat	nasal swab	6
132	Vaal rhebok	2007-10-23	0	retro ph ln	spleen, tonsil	13
133	Vaal rhebok	2003-01-30	0	retro ph ln, spleen	lung	13
134	Vaal rhebok	2003-02-24	0	lung, spleen	retro ph ln	13
135	Southern steenbok	2007-08-08	0	nasal swab	buffy coat	42
136	Red-flanked duiker	2006-12-01	0	oral/pharyngeal swab	nasal swab	12
137	Cretan wild goat	2006-11-15	0	retro ph ln, spleen, tonsil	nasal tissue	5
138	Southern steenbok	2007-08-08	0	buffy coat	nasal swab	42
139	Cape blue duiker	2008-05-24	0		buffy coat, nasal swab	1
140	Addax	2007-08-24	0	buffy coat	nasal swab	27
141	Speke's gazelle	2006-12-04	0	tonsil	nasal tissue, spleen	40
142	Addax	2007-08-24	0	nasal swab	buffy coat	27
143	White-lipped deer	2007-04-09	0	nasal tissue, retro ph ln, spleen, tonsil	nasal swab, oral/pharyngeal swab	7
144	Mandarin sika	2007-02-07	0	nasal swab, oral/pharyngeal swab	buffy coat, nasal tissue, retro ph ln, spleen, tonsil	4
145	East Caucasian tur	2007-01-13	0	nasal swab	buffy coat	3
145	Mandarin sika	2006-09-21	0		buffy coat, nasal swab	4
146	Javan banteng	2007-03-08	0	buffy coat, nasal swab	oral/pharyngeal swab	4
147	Indochinese sika	2007-04-02	0		buffy coat	4
149	Mandarin sika	2006-10-04	0	oral/pharyngeal swab	buffy coat, nasal swab	4
150	Javan rusa	2007-06-28	0	buffy coat, nasal swab, oral/pharyngeal swab, retro ph ln, spleen, tonsil	nasal swab	37
151	Javan rusa	2007-06-18	0	buffy coat, nasal tissue, oral/pharyngeal swab	nasal swab	10
152	Sudan red-fronted gazelle	2010-08-17	0		lung	8
153	Uganda kob	2007-03-16	0	nasal swab, oral/pharyngeal swab	buffy coat	4
154	Barbary red deer	09/05/2006 & 7/30/2007	0	nasal swab	buffy coat	4
155	Indochinese sika	2006-07-06	0		buffy coat, nasal swab	4
156	Malayan sambar	2007-08-07	0	nasal swab, oral/pharyngeal swab	buffy coat	36
157	Uganda kob	2007-03-25	0	nasal tissue, spleen, tonsil	retro ph ln	22
158	Sand gazelle	2007-04-06	0	buffy coat, oral/pharyngeal swab	nasal swab	25
159	Mandarin sika	2006-11-20	0	nasal swab, oral/pharyngeal swab	buffy coat	4
160	White-lipped deer	2003-03-04	0		retro ph ln	4
161	Eastern giant eland	2007-05-14	0	nasal swab	buffy coat, oral/pharyngeal swab	3
162	Uganda kob	2007-03-12	0	buffy coat, nasal tissue, oral/pharyngeal swab, retro ph ln, spleen, tonsil	nasal swab	4
163	Persian goitered gazelle	2006-08-14	0	buffy coat, oral/pharyngeal swab	nasal swab	2
164	South African springbok	2007-08-14	0		nasal swab	23
165	Addax	11/20/2006 & 08/24/2007	0	buffy coat, oral/pharyngeal swab	nasal swab	22
166	Nile lechwe	2007-03-22	0	buffy coat, nasal swab, oral/pharyngeal swab	nasal tissue, retro ph ln, spleen, tonsil	22
167	Domestic cattle	2007-01-16	0		buffy coat	32
168	Jimela topi	10/14/2006 & 03/28/2007	0	buffy coat, nasal swab, nasal tissue, oral/pharyngeal swab, retro ph ln, spleen, tonsil	nasal swab	15
169	Kenya impala	2007-07-25	0	buffy coat, nasal swab, nasal tissue, oral/pharyngeal swab, spleen, tonsil	retro ph ln	26
170	Sudan red-fronted gazelle	2007-05-07	0	buffy coat, oral/pharyngeal swab	nasal swab	30
171	Zambesi lechwe	2007-03-07	0	buffy coat, nasal swab, nasal tissue, retro ph ln, spleen, tonsil	oral/pharyngeal swab	4
172	Slender-horned gazelle	2006-04-06	0		liver	15
173	Southern gerenuk	2007-05-04	0	buffy coat, nasal swab	oral/pharyngeal swab	19
174	Slender-horned gazelle	12/28/2006 & 3/2/2007	0	abomasum, buffy coat, nasal swab, nasal tissue, oral/pharyngeal swab, retro ph ln, spleen, tonsil	nasal swab	15
175	Blackbuck	2006-03-27	0	nasal swab, oral/pharyngeal swab	buffy coat	5
176	Malayan sambar	2002-12-12	0		retro ph ln	4
177	Indian sambar	11/15/2006 & 04/16/2007	0	nasal swab, oral/pharyngeal swab	buffy coat	14
178	Javan rusa	2007-04-02	0		retro ph ln	4
179	Scimitar-horned oryx	2006-06-07	0	buffy coat, nasal swab	liver, oral/pharyngeal swab	10
180	East African sitatunga	2006-11-19	0	fetal spleen, fetal tonsil, retro ph ln, spleen, tonsil	fetal nasal tissue, fetal retro ph ln, nasal tissue, placenta	23
181	Indian sambar	12/4/2006 & 05/29/2007	0	buffy coat, oral/pharyngeal swab	buffy coat, nasal swab	21
182	Arabian oryx	2007-05-15	0	buffy coat, nasal swab	oral/pharyngeal swab	16
183	Indian sambar	2007-01-29	0	oral/pharyngeal swab	buffy coat, nasal swab	14
184	Indochinese sika	2008-12-06	0		buffy coat	4
185	Eastern giant eland	2007-05-08	0	buffy coat, oral/pharyngeal swab	nasal swab	19
186	Burmese thamin	2007-06-07	0	buffy coat, nasal swab, nasal tissue, oral/pharyngeal swab, spleen, tonsil	retro ph ln	18
187	Malayan sambar	2004-01-19	0		lung	4
188	Cuvier's gazelle	2007-05-27	0	retro ph ln, spleen, tonsil	nasal tissue	4
189	Gambian maxwell's duiker	2007-05-19	0	retro ph ln, spleen, tonsil	nasal tissue	4
190	South African springbok	2007-08-14	0		buffy coat	23
191	North Indian muntjac	2007-05-15	0		nasal swab	9
*See Table 1 for Genus and Species names.
**DPOL genotypes were named numerically.
